# Supplementary material for: Indole-2-Carboxamide as an Effective Scaffold for the Design of New TRPV1 Agonists
Source: Molecules. 2025 Feb 5;30(3):721. doi: 10.3390/molecules30030721 (PMC11820618; doi:10.3390/molecules30030721)
Supplement: Supplementary file 1 [file molecules-30-00721-s001.zip]

Archive with 1 entries (1 files):
- molecules-3379590-supplementary.pdf
